# Supplementary material for: The Impact of Insect Flour on Sourdough Fermentation-Fatty Acids, Amino-Acids, Minerals and Volatile Profile
Source: Insects. 2022 Jun 24;13(7):576. doi: 10.3390/insects13070576 (PMC9322958; doi:10.3390/insects13070576)
Supplement: Supplementary file 1 [file insects-13-00576-s001.zip]

Archive with 1 entries (1 files):
- insects-1738917-supplementary.pdf
